# Supplementary material for: Evaluating the Value of Tissue-Based Assays in the Diagnosis of AE
Source: Rev Neurol. 2026 Jul 21;81(7):48873. doi: 10.31083/RN48873 (PMC13421102; doi:10.31083/RN48873)
Supplement: Supplementary file 1 [file 1576-6578-81-7-48873-s1.zip]

Archive with 2 entries (2 files):
- STROBE_Checklist.pdf
- Supplementary Material.docx
